# Supplementary material for: A Genome-Wide DNA Methylation Survey Reveals Salicylic Acid-Induced Distinct Hypomethylation Linked to Defense Responses Against Biotrophic Pathogens
Source: Int J Mol Sci. 2026 Feb 18;27(4):1935. doi: 10.3390/ijms27041935 (PMC12940366; doi:10.3390/ijms27041935)
Supplement: Supplementary file 1 [file ijms-27-01935-s001.zip]

Archive with 15 entries (15 files):
- Sup_Fig_S1.jpg
- Sup_Fig_S2.jpg
- Sup_Fig_S3.jpg
- Sup_Fig_S4.jpg
- Sup_Fig_S5.jpg
- Sup_Fig_S6.jpg
- Sup_Fig_S7.jpg
- Sup_Fig_S8.jpg
- Sup_Table_S1.pdf
- Sup_Table_S2.pdf
- Sup_Table_S3.pdf
- Sup_Table_S4.pdf
- Sup_Table_S5.pdf
- Sup_Table_S6.pdf
- Sup_Table_S7.pdf
